# Supplementary material for: A systematic review and meta-analysis of thigmotactic behaviour in the open field test in rodent models associated with persistent pain
Source: PLoS One. 2023 Sep 8;18(9):e0290382. doi: 10.1371/journal.pone.0290382 (PMC10490990; doi:10.1371/journal.pone.0290382)
Supplement: S4 File — (XLSX) [file pone.0290382.s004.xlsx]

## Sheet: Sheet1
Study	Random group allocation	Allocation concealment	Blinding of outcome assessment	Sample size calculation	Predefined animal inclusion criteria	Animal exclusions
Morland et al., 2016	Low	Unclear	Low	Low	Low	Low		Low risk of bias
Novrup et al., 2014	Unclear	Unclear	Low	Unclear	Low	Unclear		High risk of bias
Fellah et al., 2020 (b)	Unclear	Unclear	Unclear	Unclear	Unclear	Unclear		Unclear risk of bias
Amorim et al., 2014	Unclear	Unclear	Unclear	Unclear	Low	Unclear
Bree et al., 2020	Unclear	Unclear	Unclear	Low	Low	Unclear
Dellarole et al., 2014	Unclear	Unclear	Low	Unclear	Low	Unclear
Huang et al., 2013	Low	Unclear	Low	Low	Low	Low
Li et al., 2019 (a)	Unclear	Unclear	Low	Unclear	Unclear	Low
Murasawa et al., 2020	Low	Unclear	Unclear	Unclear	Low	Unclear
Zhang et al., 2017 (a)	Unclear	Unclear	Unclear	Unclear	Unclear	Low
Chen et al., 2018	Unclear	Unclear	Unclear	Unclear	Unclear	Unclear
Sun et al., 2020	Unclear	Unclear	Unclear	Unclear	Unclear	Unclear
Kunkler et al., 2018	Unclear	Unclear	Unclear	Unclear	Unclear	Unclear
Shi et al., 2018	Low	Unclear	Unclear	Low	Unclear	Unclear
Wallace et al., 2008	Unclear	Unclear	Unclear	Unclear	Low	Low
Luo et al., 2020	Unclear	Unclear	Unclear	Unclear	Unclear	Unclear
Karl et al., 2017	Unclear	Unclear	Unclear	Unclear	Unclear	Unclear
Goncalves et al., 2008	Unclear	Unclear	Unclear	Unclear	Unclear	Unclear
Huang et al., 2020	Unclear	Unclear	Unclear	Unclear	Unclear	Unclear
Bagriyanik et al., 2014	Unclear	Unclear	Unclear	Unclear	Unclear	Unclear
Gregoire et al., 2012	Unclear	Unclear	Unclear	Unclear	Unclear	Unclear
Medeiros et al., 2020	Unclear	Unclear	Unclear	Unclear	Unclear	Unclear
Guo et al., 2018	Unclear	Unclear	Unclear	Unclear	Unclear	Unclear
Yang et al., 2020	Unclear	Unclear	Unclear	Unclear	Low	Unclear
Missig et al., 2017	Unclear	Unclear	Low	Unclear	Unclear	Unclear
Du et al., 2017	Unclear	Unclear	Unclear	Unclear	Unclear	Unclear
Yan et al., 2017	Unclear	Unclear	Unclear	Unclear	Unclear	Unclear
Mannelli et al., 2017	Unclear	Unclear	Unclear	Unclear	Unclear	Unclear
Karl et al., 2019	Unclear	Unclear	Low	Unclear	Unclear	Unclear
Hasnie et al., 2007 (a)	Unclear	Unclear	Unclear	Unclear	Unclear	Low
Chung et al., 2017	Unclear	Unclear	Low	Unclear	Low	Unclear
Bai et al., 2019	Unclear	Unclear	Unclear	Unclear	Unclear	Unclear
Liu et al., 2015	Unclear	Unclear	Unclear	Unclear	Unclear	Unclear
Burston et al., 2019	Unclear	Unclear	Unclear	Unclear	Unclear	Unclear
Mayr et al., 2020	Low	Unclear	Unclear	Unclear	Unclear	Unclear
Liu et al., 2019	Unclear	Unclear	Low	Unclear	Unclear	Unclear
Roch et al., 2022	Unclear	Unclear	Low	Unclear	Unclear	Unclear
Dai et al., 2011	Unclear	Unclear	Low	Unclear	Unclear	Unclear
Georgieva et al., 2019	Low	Low	Low	Low	Low	Unclear
Li et al., 2016	Unclear	Unclear	Unclear	Unclear	Unclear	Unclear
Gregoire et al., 2014	Low	Unclear	Low	Unclear	Unclear	Unclear
Smith et al., 2014	Unclear	Unclear	Low	Unclear	Low	Low
Galan-Arriero et al., 2014	Unclear	Unclear	Unclear	Unclear	Low	Unclear
Blackbeard et al., 2012	Low	Unclear	Unclear	Unclear	Low	Unclear
Zhao et al., 2018	Unclear	Unclear	Low	Unclear	Unclear	Unclear
Wang et al., 2015 (a)	Unclear	Unclear	Unclear	Unclear	Low	Unclear
Lyons et al., 2015	Unclear	Unclear	Unclear	Unclear	Unclear	Unclear
Sliepen et al., 2019	Unclear	Unclear	Unclear	Unclear	Low	Unclear
Boadas-Vaello et al., 2018	Unclear	Unclear	Unclear	Unclear	Unclear	Low
Fellah et al., 2020 (a)	Unclear	Unclear	Unclear	Unclear	Unclear	Unclear
Cabarga et al., 2020	Unclear	Unclear	Unclear	Unclear	Unclear	Unclear
Salameh et al., 2019	Unclear	Unclear	Unclear	Unclear	Unclear	Unclear
Wallace et al., 2007 (b)	Low	Unclear	Unclear	Unclear	Low	Unclear
Jurik et al., 2015	Unclear	Unclear	Unclear	Unclear	Unclear	Unclear
Meymandi et al., 2017	Unclear	Unclear	Low	Unclear	Low	Unclear
Liao et al., 2019	Unclear	Unclear	Unclear	Unclear	Unclear	Unclear
Zhu et al., 2018	Low	Unclear	Unclear	Unclear	Low	Unclear
Ding et al., 2014	Unclear	Unclear	Low	Unclear	Unclear	Unclear
Banozic et al., 2014	Unclear	Unclear	Unclear	Unclear	Unclear	Unclear
Brusco et al., 2019	Unclear	Unclear	Unclear	Unclear	Unclear	Unclear
Alba-Delgado et al., 2016	Unclear	Unclear	Unclear	Unclear	Low	Unclear
Koga et al., 2015	Unclear	Unclear	Unclear	Unclear	Unclear	Unclear
Sheng et al., 2020	Unclear	Unclear	Low	Unclear	Low	Unclear
Lyu et al., 2013	Unclear	Unclear	Unclear	Unclear	Unclear	Unclear
Wang et al., 2017	Unclear	Unclear	Unclear	Unclear	Unclear	Unclear
Huang et al., 2017	Low	Low	Low	Unclear	Low	Unclear
Fujita et al., 2018	Unclear	Unclear	Unclear	Unclear	Unclear	Unclear
Li et al., 2017	Unclear	Unclear	Unclear	Unclear	Unclear	Unclear
Gong et al., 2018	Low	Unclear	Unclear	Unclear	Unclear	Low
Wallace et al., 2007 (c)	Unclear	Unclear	Unclear	Unclear	Low	Unclear
Zhang et al., 2014 (b)	Unclear	Unclear	Unclear	Unclear	Unclear	Unclear
Traub et al., 2008	Unclear	Unclear	Unclear	Unclear	Unclear	Unclear
Gadotti et al., 2019	Unclear	Unclear	Unclear	Unclear	Unclear	Unclear
Parent et al., 2012	Unclear	Unclear	Unclear	Unclear	Unclear	Unclear
Zhao et al., 2020	Unclear	Unclear	Unclear	Unclear	Low	Unclear
Li et al., 2019 (b)	Unclear	Unclear	Low	Unclear	Unclear	Unclear
Batalle et al., 2020	Unclear	Unclear	Unclear	Unclear	Unclear	Unclear
Guo et al., 2016	Unclear	Unclear	Unclear	Unclear	Unclear	Unclear
Zhang et al., 2014 (a)	Unclear	Unclear	Unclear	Unclear	Unclear	Unclear
Suzuki et al., 2007	Unclear	Unclear	Low	Unclear	Unclear	Unclear
Cui et al., 2020	Unclear	Unclear	Low	Unclear	Unclear	Unclear
Liu et al., 2020	Unclear	Unclear	Unclear	Unclear	Unclear	Unclear
Wang et al., 2015 (c)	Unclear	Unclear	Unclear	Unclear	Unclear	Unclear
De Gregorio et al., 2019	Unclear	Unclear	Unclear	Unclear	Unclear	Unclear
Mecca et al., 2021	Unclear	Unclear	Unclear	Unclear	Unclear	Unclear
Kraft et al., 2021	Unclear	Unclear	Unclear	Unclear	Unclear	Unclear
Armbruster et al., 2018	Unclear	Low	Low	Unclear	Unclear	Unclear
Li et al., 2021	Unclear	Unclear	Unclear	Unclear	Unclear	Unclear
Chen et al., 2021	Unclear	Unclear	Unclear	Unclear	Unclear	Unclear
Zhou et al., 2021	Unclear	Unclear	Unclear	Unclear	Unclear	Unclear
Boullon et al., 2021	Unclear	Unclear	Unclear	Unclear	Unclear	Unclear
Wu et al., 2022 (b)	Unclear	Unclear	Unclear	Unclear	Unclear	Unclear
Leão et al., 2022	Low	Unclear	Low	Unclear	Low	Unclear
Yamauchi et al., 2022	Unclear	Unclear	Unclear	Unclear	Unclear	Unclear
Wang et al., 2022 (b)	Unclear	Unclear	Unclear	Low	Unclear	Low
Zhou et al., 2022 (b)	Unclear	Unclear	Unclear	Unclear	Unclear	Unclear
Bakare et al., 2021	Unclear	Unclear	Unclear	Unclear	Unclear	Unclear
Maroky et al., 2020	Unclear	Unclear	Unclear	Unclear	Unclear	Unclear
Levine et al., 2020	Unclear	Unclear	Unclear	Low	Unclear	Unclear
Cong et al., 2021	Unclear	Unclear	Unclear	Unclear	Unclear	Unclear
Presto et al., 2021	Unclear	Unclear	Unclear	Unclear	Unclear	Unclear
McIlwrath et al., 2021	Unclear	Unclear	Unclear	Unclear	Unclear	Unclear
Pourrahimi et al., 2021	Unclear	Unclear	Unclear	Unclear	Unclear	Unclear
Wang et al., 2021	Unclear	Unclear	Unclear	Unclear	Unclear	Unclear
Liu et al., 2022 (a)	Unclear	Unclear	Unclear	Unclear	Unclear	Unclear
Presto et al., 2022	Unclear	Unclear	Unclear	Unclear	Unclear	Unclear
Wang et al., 2022 (a)	Unclear	Unclear	Unclear	Low	Unclear	Low
Liu et al., 2022 (b)	Unclear	Unclear	Unclear	Unclear	Unclear	Unclear
Borgonetti et al., 2022	Unclear	Unclear	Unclear	Unclear	Unclear	Unclear
Goswami et al., 2021	Unclear	Unclear	Unclear	Unclear	Unclear	Unclear
Zhou et al., 2022 (a)	Unclear	Unclear	Unclear	Low	Unclear	Unclear
Bai et al., 2021	Unclear	Unclear	Unclear	Unclear	Unclear	Unclear
Shen et al., 2022	Unclear	Unclear	Unclear	Unclear	Unclear	Unclear
Zhao et al., 2022	Unclear	Unclear	Unclear	Unclear	Unclear	Unclear
Ren et al., 2021 (b)	Unclear	Unclear	Unclear	Unclear	Low	Unclear
Ren et al., 2021 (a)	Unclear	Unclear	Unclear	Unclear	Unclear	Unclear
Won et al, 2020	Unclear	Unclear	Unclear	Unclear	Unclear	Unclear
Pechlivanova et al., 2018	Unclear	Unclear	Unclear	Unclear	Low	Unclear
Mazzitelli et al., 2022	Unclear	Unclear	Unclear	Unclear	Unclear	Unclear
Liu et al., 2021	Unclear	Unclear	Unclear	Unclear	Unclear	Unclear
Gazzo et al., 2021	Unclear	Unclear	Unclear	Unclear	Low	Unclear
Espinosa De Los Monteros-Zúñiga et al., 2020	Unclear	Unclear	Unclear	Unclear	Unclear	Unclear
Gerasimova et al., 2021	Unclear	Unclear	Unclear	Unclear	Unclear	Unclear
Kamel et al., 2022	Low	Unclear	Unclear	Unclear	Unclear	Unclear
Wang et al., 2022 (d)	Unclear	Unclear	Low	Unclear	Unclear	Unclear
Viero et al., 2022	Unclear	Unclear	Low	Unclear	Unclear	Unclear
Shen et al., 2018	Unclear	Unclear	Unclear	Unclear	Unclear	Unclear
Seminowicz et al., 2009	Unclear	Unclear	Low	Unclear	Unclear	Unclear
Zhang et al., 2022 (a)	Unclear	Unclear	Unclear	Unclear	Unclear	Unclear
Askari-Zahabi et al., 2022	Low	Unclear	Unclear	Unclear	Unclear	Unclear
Millecamps et al., 2007	Unclear	Unclear	Low	Unclear	Unclear	Unclear
Fu et al., 2018	Unclear	Unclear	Unclear	Unclear	Unclear	Unclear
Pedersen et al., 2007	Unclear	Unclear	Unclear	Unclear	Low	Unclear
LaBuda et al., 2001	Unclear	Unclear	Unclear	Unclear	Unclear	Unclear
Tajerian et al., 2014	Unclear	Unclear	Unclear	Unclear	Unclear	Unclear
Santos et al., 2021	Low	Unclear	Unclear	Unclear	Unclear	Unclear
Ma et al., 2021	Unclear	Unclear	Unclear	Unclear	Unclear	Unclear
Démosthènes et al., 2021	Unclear	Unclear	Unclear	Unclear	Unclear	Unclear
Chen et al., 2022	Unclear	Unclear	Unclear	Unclear	Unclear	Unclear
Saffarpour et al., 2020	Unclear	Unclear	Unclear	Unclear	Unclear	Unclear
Galan-Arriero et al., 2015	Unclear	Unclear	Unclear	Unclear	Unclear	Unclear
Brum et al., 2020	Unclear	Unclear	Unclear	Unclear	Unclear	Unclear
Greco et al., 2021	Unclear	Unclear	Unclear	Low	Unclear	Unclear
Silva-Cardoso et al., 2021	Unclear	Unclear	Unclear	Unclear	Unclear	Unclear
Zhang et al., 2021	Unclear	Unclear	Unclear	Unclear	Unclear	Unclear
Zheng et al., 2019	Unclear	Unclear	Unclear	Unclear	Unclear	Unclear
Urban et al., 2011	Low	Unclear	Low	Unclear	Unclear	Unclear
Wang et al., 2015 (b)	Unclear	Unclear	Unclear	Unclear	Unclear	Unclear
Nyuyki et al., 2018	Unclear	Unclear	Unclear	Unclear	Unclear	Low
Hasnie et al., 2007 (b)	Unclear	Unclear	Unclear	Unclear	Low	Unclear
Wallace et al., 2007 (a)	Unclear	Unclear	Low	Unclear	Low	Unclear
Jiang et al., 2014	Unclear	Unclear	Unclear	Unclear	Low	Unclear
Zhang et al., 2017 (b)	Low	Unclear	Unclear	Unclear	Unclear	Unclear
Pitzer et al., 2019	Unclear	Unclear	Unclear	Unclear	Unclear	Unclear
Satyanarayanan et al., 2019	Unclear	Unclear	Unclear	Unclear	Unclear	Unclear
Shyu et al., 2021	Unclear	Unclear	Unclear	Unclear	Unclear	Unclear
Morland et al., 2015	Low	Unclear	Low	Low	Low	Low
Llorca-Torralba et al., 2019	Unclear	Unclear	Unclear	Unclear	Unclear	Unclear
Tajerian et al., 2013	Unclear	Unclear	Unclear	Unclear	Unclear	Unclear
Sheahan et al., 2017	Unclear	Unclear	Unclear	Unclear	Low	Unclear
Wu et al., 2017	Unclear	Unclear	Unclear	Unclear	Unclear	Unclear
Wu et al., 2022 (a)	Unclear	Unclear	Unclear	Unclear	Unclear	Unclear
Zhou et al., 2020	Unclear	Unclear	Unclear	Unclear	Unclear	Unclear
Zhu et al., 2017	Unclear	Unclear	Unclear	Unclear	Unclear	Unclear
Fonseca-Rodrigues et al., 2021	Low	Unclear	Unclear	Unclear	Unclear	Low
Antoniazzi et al., 2019	Unclear	Unclear	Low	Unclear	Unclear	Unclear
Sahbaie et al., 2018	Unclear	Unclear	Low	Low	Unclear	Unclear
Sang et al., 2018	Unclear	Unclear	Low	Unclear	Low	Unclear
Zhang et al., 2022 (b)	Unclear	Unclear	Low	Unclear	Unclear	Unclear
da Silva et al., 2020	Unclear	Unclear	Unclear	Unclear	Unclear	Unclear
Avila-Martin et al., 2015	Unclear	Unclear	Unclear	Unclear	Unclear	Unclear
Zheng et al., 2017	Unclear	Unclear	Low	Unclear	Unclear	Unclear
Wang et al., 2022 (c)	Unclear	Unclear	Low	Unclear	Unclear	Unclear
Zhang et al., 2022 (c)	Unclear	Unclear	Unclear	Unclear	Unclear	Unclear
Harriott et al., 2020	Unclear	Unclear	Unclear	Low	Unclear	Unclear
Gaspar et al., 2021	Low	Unclear	Unclear	Unclear	Unclear	Unclear
Sivanesan et al., 2019	Unclear	Unclear	Low	Unclear	Unclear	Unclear
Zhu et al., 2021	Unclear	Unclear	Unclear	Unclear	Unclear	Unclear
Fukutoku et al., 2019	Unclear	Unclear	Unclear	Unclear	Unclear	Unclear
Liang et al., 2020	Unclear	Unclear	Unclear	Unclear	Unclear	Unclear
Kwankaew et al., 2021	Unclear	Unclear	Unclear	Unclear	Unclear	Unclear
